# Supplementary material for: A Minimally Invasive LC–MS/MS Approach for Assessing Endocannabinoids in Saliva and Capillary Blood Microsamples
Source: Biosensors (Basel). 2026 Mar 4;16(3):147. doi: 10.3390/bios16030147 (PMC13023590; doi:10.3390/bios16030147)
Supplement: Supplementary file 1 [file biosensors-16-00147-s001.zip]

Archive with 1 entries (1 files):
- biosensors-4153977-supplementary.pdf
